# Supplementary material for: Facial Attractiveness, but not Facial Masculinity, is Used as a Cue to Paternal Involvement in Fathers
Source: Adapt Human Behav Physiol. 2023 Jun 2:1–16. Online ahead of print. doi: 10.1007/s40750-023-00217-y (PMC10234791; doi:10.1007/s40750-023-00217-y)
Supplement: Supplementary file 1 — Supplementary Material 1 [file 40750_2023_217_MOESM1_ESM.csv]

	ResponseId	gender	cis	age	sex_orient	children_number	social_ladder	fatherhood	NFS_sum	FIS_involved_mean	FIS_desired_mean	Rowe_sum	FSES_mean	SRQ_mean	sexdim	Attractive	Masculinity	Parenting
1	R_1C1RjZmzqLjo6o5	1	1	26	primarily/exclusively women	0	6	nonfather	35	3.35	3.3	18	5.85	2.92307692307692	-1.81206200578396	6.90625	5.0625	5.61111111111111
2	R_2bZ9URuKy5v80lW	1	1	24	primarily/exclusively women	0	7	nonfather	37	3.45	3.25	21	6.6	4.38461538461539	-1.66103927134313	7.65625	5.5	5.11428571428571
3	R_2ZBqx9SW5EP1MAW	1	1	24	primarily/exclusively women	0	5	nonfather	38	4.05	3.25	30	6.25	6.69230769230769	-2.34378588575027	6.96666666666667	7	4.78125
4	R_ROHKRpVGHvG75S1	1	1	23	primarily/exclusively women	0	7	nonfather	38	4.05	3.15	12	7.5	2.46153846153846	-1.19436303201634	7.94444444444444	7.52777777777778	4.20588235294118
5	R_25BdQ8WdFyuX94j	1	1	28	primarily/exclusively women	1	5	father	37	3.75	3.3125	34	5.7	5.84615384615385	-1.72290967346286	7.05263157894737	6.55263157894737	6.28125
6	R_2nQpByMZ4xvvunf	1	1	24	primarily/exclusively women	0	5	nonfather	35	3.65	3.1	16	6.85	2	-1.39941041832358	8.2	7.86666666666667	5.35135135135135
7	R_3L6HAoaawRj837B	1	1	28	primarily/exclusively women	0	7	nonfather	32	4	3.95	40	8.05	7	-1.69510811959269	4.4	8.56666666666667	6.24242424242424
8	R_yyZqlQSXTjItAtz	1	1	22	men/women equally	0	8	nonfather	27	4.5	4.75	32	6	6.15384615384615	-1.07837029616256	6.82051282051282	6.76923076923077	5.54545454545455
9	R_31jvvsMfFZGr5Gj	1	1	21	primarily/exclusively women	0	5	nonfather	41	3.55	3.15	16	7.75	2.53846153846154	-1.85654711065334	5.36585365853659	4.97560975609756	5.03030303030303
10	R_1joFrosg47MljTc	1	1	42	primarily/exclusively women	2	6	father	36	4.85	4.8	40	7.55	6.76923076923077	-2.05810186652657	8.09375	7.1875	5.08333333333333
11	R_1I5W8wZZrfg6lEE	1	1	32	primarily/exclusively women	0	8	nonfather	38	4.15	3	13	7.6	1.46153846153846	-1.82285689265648	7.8125	7	5.61111111111111
12	R_3EZ3ZrCM0VNKAwp	1	1	24	primarily/exclusively women	0	7	nonfather	36	4	3.25	25	7.5	2.07692307692308	-1.36881114308631	7.3	8.13333333333333	4.26470588235294
13	R_UuKkda3r1HC2VMZ	1	1	28	primarily/exclusively men	0	7	nonfather	39	4.73684210526316	3	29	7.35	3.84615384615385	-0.995481218922864	5.94871794871795	7.20512820512821	6.4375
14	R_24HLkgIJtYhqDdy	1	1	38	primarily/exclusively women	3	7	father	31	3.44444444444444	3.2	13	5.8	3.38461538461538	-0.458482726401919	7.38461538461539	6.74358974358974	5.37837837837838
15	R_3oKK6SOCKB8rVV9	1	1	33	primarily/exclusively women	0	6	nonfather	35	4.15	3.45	15	6.95	1.76923076923077	-0.36610594698182	6.86666666666667	8.16666666666667	5
16	R_3PXmuG2lG4nWN5F	1	1	24	primarily/exclusively women	0	8	nonfather	32	3.75	3.6	28	6.25	4	-1.24480525944743	6.54838709677419	6.96774193548387	4.7
17	R_D0lt5l7PPyHEmQh	1	1	25	primarily/exclusively men	0	9	nonfather	36	3.52941176470588	3.35294117647059	34	6.65	1.23076923076923	-1.67150589113027	6.66666666666667	6.33333333333333	5.85294117647059
18	R_2f0W4w9goPlaVj4	1	1	36	primarily/exclusively women	2	8	father	37	3.72222222222222	3	23	6.55	6.38461538461539	-1.52674384222299	6.54838709677419	7.38709677419355	6.81081081081081
19	R_24oSAbJrp2tbah5	1	1	35	primarily/exclusively women	0	7	nonfather	38	4.55	3.6	33	7.85	5.53846153846154	-0.860908771518493	7.11428571428571	6.65714285714286	5.02702702702703
20	R_1PbWHsKM9sMcFJ7	1	1	29	primarily/exclusively women	0	8	nonfather	33	3.95	NA	22	6.75	3.53846153846154	-1.76316417716891	5.12903225806452	6.58064516129032	7.18918918918919
21	R_1gT2NPx60uz3VvX	1	1	35	primarily/exclusively women	2	8	father	39	3.89473684210526	3	16	7.9	3.69230769230769	-1.37562122046061	6.42424242424242	7.81818181818182	6.02702702702703
22	R_1gA1XC3NAfJ92wX	1	1	27	primarily/exclusively women	0	7	nonfather	38	4.35	3.35	24	6.75	4	-1.35457336407874	6.61290322580645	6.61290322580645	5.69444444444444
23	R_2OJvvmzpPmVdwAx	1	1	33	primarily/exclusively women	0	4	nonfather	43	4.35	3.15	22	7.35	2.69230769230769	-1.83118440743174	7.29032258064516	7.93548387096774	4.81081081081081
24	R_1Ini4KbNnZWW4w3	1	1	22	primarily/exclusively women	0	6	nonfather	43	3.9	3.7	30	6.7	6.76923076923077	-1.5533013416463	6.73529411764706	5.44117647058824	6
25	R_1loXF1tqe8CRJrw	1	1	26	men/women equally	0	6	nonfather	34	4	3.85	28	7.7	3.76923076923077	-0.61485095845979	7	7.87096774193548	5.97297297297297
26	R_2aqoUIjHrbHSPcD	1	1	28	primarily/exclusively women	0	3	nonfather	33	3.63157894736842	3.21052631578947	23	7.25	3.92307692307692	-1.44473126315555	7.53125	6.8125	4
27	R_3qmqsQgBkoDxfNJ	1	1	39	primarily/exclusively women	0	5	nonfather	21.1783422830804	2.8	2.95	12	5.65	3	-1.38484528644911	6.51351351351351	8.24324324324324	5.4
28	R_3nCSXiq1qQAv7zj	1	1	22	primarily/exclusively women	0	8	nonfather	35	3.73684210526316	3.26315789473684	16	6.7	2.92307692307692	-1.40450258247638	6.78125	6.03125	4.8
29	R_8HsuYOWYfz3HHzj	1	1	37	primarily/exclusively men	2	9	father	41	5	3.33333333333333	26	7.85	1	-1.15579619122862	7.91666666666667	8.08333333333333	5.53333333333333
30	R_30oC1ktBWWt8teM	1	1	20	men/women equally	0	3	nonfather	34	3.6	3.35	16	5.5	1.46153846153846	-1.63249984208659	5.67567567567568	4.16216216216216	4.74193548387097
31	R_2vljNQhe27nsckE	1	1	23	primarily/exclusively women	3	5	father	40	3.88888888888889	3.61111111111111	32	7	4.30769230769231	-1.24412263432777	6.80645161290323	7.7741935483871	6.42857142857143
32	R_3oLubKsF2LyQc8J	1	1	18	primarily/exclusively women	0	6	nonfather	39	4.42105263157895	4.26315789473684	27	6.3	3.30769230769231	-1.70608345313012	6.38888888888889	6.41666666666667	4.53125
33	R_1OxZeKmuQ1t9ANn	1	1	29	primarily/exclusively women	0	7	nonfather	39	3.8	3.35	25	7.35	2.46153846153846	-1.40373265347064	6.72727272727273	7.63636363636364	4.40540540540541
34	R_2B41HzfhbGIsRCC	1	1	20	primarily/exclusively women	0	6	nonfather	32	3.45	3.3	30	5.35	3.92307692307692	-1.14538964309705	7.15151515151515	7.24242424242424	5.77142857142857
35	R_3mfwmJJO4aRezjD	1	1	27	primarily/exclusively women	0	9	nonfather	40	4.31578947368421	3.26315789473684	15	7.9	1.84615384615385	-1.25227330297957	5.87096774193548	8.32258064516129	4.46666666666667
36	R_1jOmfIgPp7lcdFA	1	1	25	primarily/exclusively men	0	6	nonfather	36	3.88888888888889	3.05263157894737	21	7	1.69230769230769	-1.57331403234797	6.78125	6.375	5.88235294117647
37	R_3inep5avByqwWsk	1	1	40	primarily/exclusively men	1	5	father	33	4.15	3.55	23	6.8	2.30769230769231	-1.74780997678778	6.7741935483871	7.90322580645161	4.8
38	R_PSbm0KuaFa1Cv4t	1	1	22	primarily/exclusively women	0	6	nonfather	28	3.95	3.05	26	6.75	5.53846153846154	-1.58868286016247	6.02941176470588	6.26470588235294	4.46875
39	R_2pVH9rBql18kQAz	1	1	43	primarily/exclusively women	2	7	father	34	3.88235294117647	3.23529411764706	20	7.2	3.38461538461538	-1.29153469656099	7.25	7.84375	6.12820512820513
40	R_21hU6NIlJDem4Qk	1	1	25	primarily/exclusively women	0	8	nonfather	31	3.3	3.75	18	6.25	5.46153846153846	-1.38661032534773	7.97142857142857	6.11428571428571	4.20588235294118
41	R_12xJTiWhM7qYhmT	1	1	24	primarily/exclusively women	0	5	nonfather	32	3.3	3.2	20	6.75	2.84615384615385	-2.35206844728093	7	6	4.42857142857143
42	R_3IadnsPly7AkD9F	1	1	29	primarily/exclusively women	1	6	father	30	4.2	3.3	29	6.15	6.07692307692308	-1.02241002764041	8.29411764705882	8.17647058823529	3.87878787878788
43	R_umgwpnWzfsSsHXX	1	1	53	primarily/exclusively women	0	6	nonfather	33	4.05	NA	23	6.15	3.53846153846154	-1.49488267404306	8.48387096774194	8.12903225806452	3.96969696969697
44	R_2Cxlrnb6y90UuNw	1	1	43	primarily/exclusively women	2	7	father	36	3.6	2.65	16	7.15	3.15384615384615	-1.55767247017192	7.21212121212121	9.3030303030303	5.6
45	R_DCOIUBHxzQgWSYx	1	1	38	men/women equally	1	8	father	35	3.95	3.2	23	7.4	1.15384615384615	-1.2858410010368	6.94444444444444	8.66666666666667	6.51515151515152
46	R_XM1fYAYwZG5MmGt	1	1	27	primarily/exclusively men	0	6	nonfather	35	3.47368421052632	3.15789473684211	12	7.45	1.23076923076923	-1.20325656098649	6.48648648648649	7.89189189189189	5.6969696969697
47	R_1mwnF5ZQB9bKNPs	1	1	43	primarily/exclusively women	4	7	father	40	4.4	3.4	18	7.55	1.53846153846154	-1.8527086269744	6.67741935483871	7.90322580645161	7
48	R_1OHrA7Hfz6xAPGh	1	1	32	primarily/exclusively women	0	7	nonfather	37	3.84210526315789	3.05	14	5.95	1.92307692307692	-1.33550475998819	6.53125	7.625	5.97297297297297
49	R_0UiZIoIne3mJdvz	1	1	34	primarily/exclusively women	0	6	nonfather	35	3.85	3.5	19	7.1	2.61538461538462	-1.06617346836052	7.19354838709677	7.80645161290323	6.63888888888889
50	R_32W1XV2q75OolkM	1	1	45	primarily/exclusively women	3	7	father	40	4.89473684210526	3	16	6.8	1.76923076923077	-2.27080171566631	5.74285714285714	8.08571428571429	6.16666666666667
51	R_22E9ujzMN5o5IIW	1	1	50	primarily/exclusively women	0	7	nonfather	30	3.2	3.35	20	6.65	2.53846153846154	-1.2031972801212	6.81578947368421	8.52631578947368	4.58823529411765
52	R_3MhBWFwQKp2ebLt	1	1	42	primarily/exclusively women	2	6	father	42	4.15	4.8	24	7.5	4.69230769230769	-2.08052636336856	4.32258064516129	8.12903225806452	6.2
53	R_2fD2qY5nL1wQgt6	1	1	32	primarily/exclusively women	1	8	father	37	3.75	3	26	8	6.61538461538461	-1.7148623410556	7.75	7.875	4.69444444444444
54	R_3Ej6oAALnSpulwZ	1	1	67	primarily/exclusively women	0	7	nonfather	40	4.68421052631579	3.15789473684211	14	8.25	2.76923076923077	-1.65235711489237	8.15625	7.375	4.70588235294118
55	R_1oukZvXJJr6koLQ	1	1	33	primarily/exclusively women	2	5	father	39	4.5	3.5625	12	6	4.23076923076923	-1.21285992538387	7.0625	6.625	7.11428571428571
56	R_31RxUPIfuoPMP11	1	1	24	primarily/exclusively women	0	4	nonfather	27	3.26315789473684	3.94736842105263	33	6.05	6.46153846153846	-1.24238862321568	7.43589743589744	7.1025641025641	4.32258064516129
57	R_pmFlosZeFEit4J3	1	1	35	primarily/exclusively women	2	7	father	35	4.7	4	30	7.5	6.30769230769231	-0.802473959058777	6.92105263157895	7.21052631578947	5.35294117647059
58	R_3nJKRCWXZPst2Lp	1	1	32	primarily/exclusively women	0	4	nonfather	40	4.7	3.3	15	8.75	2.76923076923077	-2.0096546522862	6.20588235294118	7.85294117647059	6.03333333333333
59	R_3FVQyXdzoqAiuK6	1	1	19	primarily/exclusively men	0	4	nonfather	28	2.7	3.85	16	5.25	3.15384615384615	-0.783817055615496	6.09677419354839	5.06451612903226	4.2
60	R_1pm8JvA1CudGZMS	1	1	40	primarily/exclusively men	0	7	nonfather	39	4.45	3.2	19	7.55	2	-2.00695962307564	6.03225806451613	8.35483870967742	6.08333333333333
61	R_0wWJQBrH66mzOlb	1	1	35	primarily/exclusively women	2	4	father	27	3.15	4	33	5.1	6.76923076923077	-0.682032768687274	5.09375	5.40625	6.75
62	R_3sb2zNLAHTw26sQ	1	1	62	primarily/exclusively women	1	8	father	40	4.72222222222222	3.27777777777778	16	8.25	3.61538461538462	-1.07730975618927	6.74193548387097	8.48387096774194	5.8
63	R_6FgE5gv3HhU12s9	1	1	24	primarily/exclusively women	0	8	nonfather	45	4.65	4.05	27	7.45	4.07692307692308	-1.93177603471763	5.275	5.95	4.60606060606061
64	R_2P11vbUqgQpj5OY	1	1	43	primarily/exclusively women	0	8	nonfather	41	3.75	3	22	7.8	3.38461538461538	-1.52649634510501	6.38709677419355	7.54838709677419	5.22222222222222
65	R_1C9px0mBOAd92W2	1	1	23	primarily/exclusively women	0	6	nonfather	41	4.35	3.85	19	9	3	-1.93496922972448	5.81818181818182	4.18181818181818	6.85294117647059
66	R_3kvS4Z3Myz8A8C0	1	1	28	primarily/exclusively women	0	7	nonfather	34	3.4	3.5	24	6.25	7.92307692307692	-1.5940458958576	5.65625	5.90625	5.63888888888889
67	R_AMRVq2aalgbuGQN	1	1	18	primarily/exclusively women	0	6	nonfather	34	4.15	2.94444444444444	17	7.5	4	-1.65161289687729	6.54285714285714	6.05714285714286	4
68	R_2rX8j3w3t9yF9wl	1	1	24	primarily/exclusively men	1	6	father	41	4.35	2.95	30	8.1	3.15384615384615	-1.67140249256175	6.48387096774194	6.29032258064516	6.75
69	R_1k1YB6v6CLA7FVc	1	1	36	primarily/exclusively women	1	7	father	37	4.11111111111111	3.16666666666667	24	6.15	2.15384615384615	-0.575826767896491	8.20588235294118	7.67647058823529	5.02777777777778
70	R_242BEVOq2zeJZrO	1	1	76	primarily/exclusively women	3	8	father	29	2.82352941176471	2.94117647058824	23	5.35	5.07692307692308	-1.00152685272281	8.23333333333333	8.4	5
71	R_1IGJKZmx1POOB1a	1	1	30	primarily/exclusively women	0	4	nonfather	32	3.5	3.35	13	5.45	1.76923076923077	-1.23770975217835	8.18181818181818	6.72727272727273	4.75
72	R_2vbI4SsqxsID4un	1	1	24	primarily/exclusively men	0	4	nonfather	24	3.75	3.4	20	4.45	3.30769230769231	-1.45844425496923	5.36363636363636	8.03030303030303	6.21052631578947
73	R_ZjK2bHQVo1qKIdb	1	1	26	primarily/exclusively women	0	7	nonfather	26	3.5	3	23	5.9	6.46153846153846	-2.03878688781486	5.76666666666667	5.93333333333333	5.06060606060606
74	R_31WUuvB5HbizRSR	1	1	24	primarily/exclusively women	0	8	nonfather	31	3.25	3.35	26	6.8	5.15384615384615	-1.23290454554464	5.21951219512195	7.68292682926829	6.19354838709677
75	R_3JtoRHCH8lUVPMy	1	1	21	primarily/exclusively women	0	7	nonfather	37	3.57894736842105	3.15789473684211	27	6.75	5.30769230769231	-1.86587006978974	6.2258064516129	5.83870967741935	4.42424242424242
76	R_2rZusMz8QAD00ZT	1	1	28	primarily/exclusively men	0	6	nonfather	32	3.84210526315789	3.42105263157895	24	7	3.46153846153846	-1.83379254383254	7.40625	6.65625	5.45945945945946
77	R_3JC7gxxptnfrqvn	1	1	26	men/women equally	0	6	nonfather	37	4.1	3.73684210526316	22	7.45	1.76923076923077	-1.48061126793653	6.80645161290323	6.35483870967742	5.15151515151515
78	R_3JtuU4I59NrRpZe	1	1	23	primarily/exclusively women	0	5	nonfather	39	3.47368421052632	3.57894736842105	22	7.35	2.53846153846154	-1.9033805122527	7.35483870967742	6.32258064516129	4.88235294117647
79	R_2aQOTHNNmfE669G	1	1	25	primarily/exclusively women	0	3	nonfather	33	4.15	4.1	31	6.85	5.46153846153846	-2.21972219598974	6.34375	7.4375	5.89473684210526
80	R_2zRMQd0RKf4qebj	1	1	24	primarily/exclusively men	0	3	nonfather	37	3.95	4.25	20	6.8	4.84615384615385	-1.54634400425242	5.35483870967742	6.03225806451613	5.66666666666667
81	R_12g0jp7S8D8X6DH	1	1	34	primarily/exclusively women	0	7	nonfather	31	3.75	3.7	21	7	3.53846153846154	-0.773210769935313	7.5	7.34210526315789	5.37142857142857
82	R_1CJSFgmmYJnq55q	1	1	51	primarily/exclusively women	2	7	father	27	3.7	3.6	22	7.55	2.76923076923077	-1.09598966944272	7.41176470588235	8.76470588235294	5.64705882352941
83	R_3Jw1AcTgoVOIRPr	1	1	37	primarily/exclusively women	2	4	father	35	3.8	3.10526315789474	18	6.85	3.46153846153846	-1.27112324208721	6.12903225806452	8.29032258064516	5.52777777777778
84	R_2sR3ZyNhui2SRVn	1	1	34	primarily/exclusively women	1	6	father	36	3.91666666666667	4	19	6.25	3.46153846153846	-1.11062028556555	6.19354838709677	8.25806451612903	6.16216216216216
85	R_31sca0EjVQtFSOR	1	1	29	primarily/exclusively women	0	7	nonfather	32	3.25	3.3	27	5.25	4.92307692307692	-2.05659349189238	6.29411764705882	6.55882352941176	6.47058823529412
86	R_3L4MTz2iB6vqV7T	1	1	30	primarily/exclusively women	2	7	father	32	4	4.05	37	6.55	6.07692307692308	-0.905488329612058	6.83870967741935	7	4.9
87	R_20Nkec1VYlvOwJW	1	1	18	primarily/exclusively women	0	7	nonfather	24	2.78947368421053	3.75	17	4.95	2.92307692307692	-0.953307148234382	7.1875	6.21875	3.75
88	R_2q9ruHkbjE89eSZ	1	1	24	primarily/exclusively women	0	6	nonfather	38	4.55	3.05	24	8.5	2	-2.28338113623228	5.84375	6.4375	6.5
89	R_3F4XpxPab3YdXwW	1	1	23	primarily/exclusively women	0	9	nonfather	39	4.15	3.05	22	7.55	2.23076923076923	-1.14698171714318	5.53333333333333	7.8	6.12820512820513
90	R_WjrX2R3lf25LNQZ	1	1	41	primarily/exclusively women	3	8	father	38	3.7	3.1	16	7.4	1.30769230769231	-0.787827269776667	7.8	8.66666666666667	5.02857142857143
91	R_2BeqkyTnxli9Sc7	1	1	22	primarily/exclusively women	0	5	nonfather	39	4.6	3.2	30	7.25	3.69230769230769	-1.23427350898063	5.58823529411765	7.47058823529412	5.5
92	R_b301IAb9PnsCEbT	1	1	23	primarily/exclusively women	0	6	nonfather	37	4.11111111111111	3.27777777777778	22	7.25	5.84615384615385	-1.57660167462009	7.72972972972973	6.75675675675676	3.96774193548387
93	R_2tsOjmR3Na1ffQ5	1	1	23	primarily/exclusively women	0	5	nonfather	31	3.55	3.10526315789474	18	6.05	3.15384615384615	-1.94004575405658	7.74193548387097	7.54838709677419	4.47222222222222
94	R_rpvESWOG0Y7xPA5	1	1	23	primarily/exclusively women	0	5	nonfather	30	3.15	3.7	18	7.2	4.23076923076923	-1.5616174973778	7	7.15151515151515	6.02777777777778
95	R_1MWMuKOhwgmLXCu	1	1	34	primarily/exclusively women	0	7	nonfather	39	4.55	5	39	7.25	6.38461538461539	-1.7359874643149	7	8.28125	5.97142857142857
96	R_78krHLRsIXfrlCN	1	1	40	primarily/exclusively women	3	10	father	32	3.95	3.05	21	6.8	3.23076923076923	-1.29374234845124	5.91891891891892	8.51351351351351	5.15151515151515
97	R_3nHRKXYReW2sRUK	1	1	18	primarily/exclusively women	1	3	father	27	2.9	3.1	26	5.85	6.15384615384615	-1.27754565791875	7.36363636363636	6.15151515151515	4.27272727272727
98	R_2dQIPh7r1un6J1T	1	1	26	primarily/exclusively women	1	6	father	39	4.75	2.95	22	8.6	3.61538461538462	-1.4602154307188	6.21875	7.40625	5.85714285714286
99	R_DUm6OWpiaOxc7Pb	1	1	25	primarily/exclusively women	0	6	nonfather	37	3.95	3.45	32	6.2	6.30769230769231	-1.71110759000141	7.38709677419355	5.35483870967742	6.97058823529412
100	R_xu2e0k4N4GZkA1P	1	1	24	men/women equally	0	7	nonfather	21.1783422830804	3.7	3.65	31	5.5	6.23076923076923	-0.644731452313139	4.08823529411765	8.08823529411765	7.25
101	R_3eazvjnHWhXiKyq	1	1	31	primarily/exclusively women	0	7	nonfather	36	3.55	3.6	14	6.7	2.30769230769231	-1.09295783675134	6.65625	8.375	6
102	R_2wukrzds3OfcKOx	1	1	27	primarily/exclusively women	0	6	nonfather	35	3.89473684210526	3.27777777777778	27	7.1	3.23076923076923	-1.91940574963915	6.32258064516129	7.12903225806452	6.27027027027027
103	R_3PgCIV96tBWChCz	1	1	24	men/women equally	0	8	nonfather	36	4.5	3.65	34	6.2	7.07692307692308	-0.997152739207935	6.46341463414634	6.51219512195122	6.46666666666667
104	R_1dibwbBnxizQFRV	1	1	18	primarily/exclusively women	0	4	nonfather	32	3.6	NA	27	7.35	2.30769230769231	-1.47292280692837	6.46875	4.3125	6.97142857142857
105	R_1i24Pc7dhlNhdgE	1	1	40	primarily/exclusively women	2	7	father	36	4.47058823529412	3.35294117647059	16	7.8	1.61538461538462	-0.821561828990938	7.38235294117647	6.85294117647059	4.94285714285714
106	R_3e39P2XeFG8ERKN	1	1	24	primarily/exclusively women	0	9	nonfather	36	4.35	3	23	8	2.69230769230769	-2.0255292609758	7.66666666666667	6.45454545454545	5.02631578947368
107	R_Y9VZqQTU7fu6PJL	1	1	41	primarily/exclusively women	2	8	father	30	3.84210526315789	3.42105263157895	11	7.35	2.92307692307692	-0.362688361249505	7.63333333333333	8.26666666666667	5.05882352941176
108	R_2wNpnTN0EnMfsKZ	1	1	26	primarily/exclusively women	0	8	nonfather	36	4.5	3.15	14	7.45	3.69230769230769	-1.61579180337445	6.18181818181818	5.93939393939394	6.2
109	R_3JKqEkKjOyeQnZh	1	1	30	primarily/exclusively women	0	7	nonfather	41	3.95	3.2	23	7.6	2.15384615384615	-1.66729314060734	6.74193548387097	7.48387096774194	5.6
110	R_rlJeqei0XEsFF6x	1	1	24	primarily/exclusively women	0	7	nonfather	37	3.89473684210526	3.31578947368421	15	7.9	2.23076923076923	-1.92960044142662	7.6969696969697	5.6969696969697	5.18918918918919
111	R_Tq6khUph1pab2uZ	1	1	47	primarily/exclusively men	0	7	nonfather	33	4.1	3.05	27	7.55	2.53846153846154	-0.854682980738576	6.87096774193548	8.2258064516129	6.05555555555556
112	R_10UEo2FrQhQczFu	1	1	25	primarily/exclusively women	0	8	nonfather	37	4.05	3.55	24	7	3.53846153846154	-1.52356199877146	6.05714285714286	6.74285714285714	5.03225806451613
113	R_Q4cOvJERw00EVq1	1	1	38	primarily/exclusively women	2	6	father	29	3.9	4.1	19	5.8	2.69230769230769	-1.32163661419776	5.97297297297297	8.24324324324324	6.47058823529412
114	R_zbQDP5Zhln19hTP	1	1	23	primarily/exclusively women	0	5	nonfather	32	4.31578947368421	4.15789473684211	24	5.5	5.46153846153846	-2.02087955517589	7.875	6.0625	4.36111111111111
115	R_3NIlIvOGOwQ5wux	1	1	22	primarily/exclusively women	0	8	nonfather	31	3.44444444444444	3.52631578947368	28	4.65	6.07692307692308	-1.64530714394924	7.05405405405405	7.43243243243243	5.5
116	R_115SzQL0jzopx8a	1	1	25	primarily/exclusively women	0	6	nonfather	36	3.6	3.3	30	6.3	6	-2.11873613381453	4.89189189189189	2.21621621621622	6.48484848484848
117	R_2TS1PKczTlb8b9j	1	1	49	primarily/exclusively women	1	8	father	36	4.05263157894737	2.89473684210526	12	6.9	1.38461538461538	-0.746838382306236	7.16129032258065	8	5.63888888888889
118	R_3HGpMIwF3I1qQn2	1	1	29	primarily/exclusively women	1	5	father	39	3.95	3.15	19	7.45	3	-1.44736088675974	6.15625	6.65625	5.09677419354839
119	R_2ZDmJfhCqTbebjG	1	1	20	men/women equally	0	6	nonfather	38	3.75	3.2	19	7.95	1	-1.80830203521174	6.66666666666667	8.03030303030303	4.63636363636364
120	R_bws18OwJeLeLHdn	1	1	29	primarily/exclusively women	0	5	nonfather	43	5	3	22	8.5	3.08333333333333	-1.39899641935367	6.7	6.3	4.83870967741935
121	R_25vhQkHa03SUgNf	1	1	44	primarily/exclusively women	1	8	father	41	4.57894736842105	2.78947368421053	19	8.4	2.30769230769231	-0.753367894085474	6.62162162162162	7.7027027027027	6.88571428571429
122	R_1cRFiZS15Nz3w1M	1	1	31	primarily/exclusively women	0	6	nonfather	38	3.5	3.1	28	8.05	4.61538461538461	-1.80780047722941	6.76666666666667	6.5	6.71428571428571
123	R_80TEZBYh73SaEwx	1	1	43	primarily/exclusively women	2	9	father	33	3.65	3.15	12	6.85	3.92307692307692	-1.33449775394468	7.14634146341463	7.5609756097561	4.38888888888889
124	R_sYHMZFoKsKDacg1	1	1	39	primarily/exclusively women	0	6	nonfather	33	3.47368421052632	3.42105263157895	24	6.2	2.76923076923077	-0.450307230966491	6.94594594594595	8.18918918918919	5.35483870967742
125	R_1OVkSwoWQ8sL5kw	1	1	23	primarily/exclusively women	0	5	nonfather	36	3.7	2.8	19	6.6	3.46153846153846	-0.586708040988076	6.38709677419355	3.83870967741935	6.02857142857143
126	R_1j9D7Z2fTKh5f6j	1	1	38	primarily/exclusively men	0	7	nonfather	21.1783422830804	NA	NA	30	5	6	-2.72436375914028	6.3	7.2	8.13888888888889
127	R_3PpLqIHGAjdON8r	1	1	23	primarily/exclusively women	0	7	nonfather	40	4.45	3.25	19	8.15	2.38461538461538	-1.29905291173644	4.75675675675676	7.37837837837838	6.48571428571429
128	R_2pYpZGJXc3UBwNY	1	1	22	primarily/exclusively women	0	5	nonfather	38	3.45	3	20	5.7	4.69230769230769	-2.31542007574903	7.26470588235294	5.64705882352941	4.67567567567568
129	R_11hlUG6F9wtDpy1	1	1	20	primarily/exclusively women	0	7	nonfather	38	4.35	3	21	8.1	3.84615384615385	-0.993911650037681	6.13513513513514	7.35135135135135	3.91666666666667
130	R_1JVhusdd2I2mRcj	1	1	41	primarily/exclusively women	0	7	nonfather	41	4.7	3.3	28	7.5	2.23076923076923	-0.97887302746137	7.6969696969697	7.51515151515152	6.38888888888889
131	R_Q5jbAUGRllBO9CV	1	1	43	primarily/exclusively women	2	7	father	35	4.55	3.45	16	6.6	1.30769230769231	-1.76903694184315	4.72727272727273	8.33333333333333	7.13513513513514
132	R_1FD7QCeujjHYQOj	1	1	37	primarily/exclusively women	0	7	nonfather	39	4.05	3.88888888888889	17	8.45	3.23076923076923	-1.69694826234304	7.67741935483871	5.80645161290323	6.32432432432432
133	R_2uHCFlVFZthO6ON	1	1	28	primarily/exclusively women	0	9	nonfather	38	4.3	3.3	16	7.6	1.46153846153846	-1.38097027567218	6.90322580645161	6.54838709677419	6.47222222222222
134	R_cuo7muz7MDcYL4Z	1	1	32	primarily/exclusively women	3	4	father	41	4.15	3.45	27	8.05	4.46153846153846	-1.233430422746	7.23684210526316	5.97368421052632	5
135	R_7TFAj8M2xKbi72V	1	1	29	men/women equally	2	8	father	41	4.375	3	29	8.05263157894737	1.69230769230769	-1.50020564689829	6.5	7.61111111111111	6.27272727272727
136	R_1j7y1qGxJ62z1HI	1	1	32	primarily/exclusively women	1	7	father	37	3.75	3.6	23	6.25	3.46153846153846	-1.57240983715737	6.51428571428571	7.22857142857143	5.35294117647059
137	R_3NPAivuuN3WmPpp	1	1	24	primarily/exclusively men	0	5	nonfather	37	4.95	3	24	9	4.92307692307692	-1.77782220466099	7.38709677419355	7.93548387096774	4.5625
138	R_2QfUQlA9gTAp6Wk	1	1	49	primarily/exclusively women	1	8	father	39	3.83333333333333	3.05555555555556	15	5.8	2.53846153846154	-0.628590123697175	7.13513513513514	7.78378378378378	5.42857142857143
139	R_2WTLeRMez9HBdnE	1	1	25	primarily/exclusively women	2	4	father	35	3.52631578947368	3.68421052631579	16	6.2	8.69230769230769	-1.2451786073407	6.96875	8.78125	5.48648648648649
140	R_3keacTOzfQFHrQq	1	1	38	men/women equally	1	3	father	33	3.68421052631579	3.47368421052632	23	7.2	1.15384615384615	-1.84732661317425	6.2258064516129	8.19354838709677	6.05882352941176
141	R_2CftglGOTpBIp3u	1	1	22	primarily/exclusively women	0	8	nonfather	39	4.35	3.15	26	6.3	2.15384615384615	-1.28604567612508	7.6	6.4	6.70588235294118
142	R_3IPPKuI2ygiP1yo	1	1	56	primarily/exclusively women	2	5	father	40	3.55	3	15	7.45	4.84615384615385	-1.6556990892147	7.06451612903226	8.58064516129032	5.38235294117647
143	R_1OOypfGQ2dz206q	1	1	46	primarily/exclusively women	3	9	father	33	3	4	20	6.4	2.69230769230769	-1.9956244993744	NA	NA	NA
144	R_Op9Xpgcj2IcX5F7	1	1	22	primarily/exclusively men	0	6	nonfather	37	3.42105263157895	3.21052631578947	22	6.4	3.23076923076923	-1.91972745044485	NA	NA	NA
145	R_1rIh8PjDio18M6u	1	1	37	primarily/exclusively women	1	7	father	38	4.52941176470588	3	15	7.95	1	-0.94237784716047	NA	NA	NA
146	R_2SxbXa9STjdN8hQ	1	1	35	primarily/exclusively women	3	7	father	40	4.63157894736842	3.36842105263158	17	7.7	5.38461538461539	-1.09387483144388	NA	NA	NA
147	R_1QQ7uFEr2kdCvQZ	1	1	19	primarily/exclusively women	0	3	nonfather	23	3.35	4.35	17	6.4	1.46153846153846	-1.60917121576516	NA	NA	NA
148	R_2CptSyDK9HyUaMi	1	1	30	primarily/exclusively women	0	4	nonfather	38	3.3	3.15	13	5.85	2.76923076923077	-0.787596534082729	7.25806451612903	8.29032258064516	6.08571428571429
149	R_2DNZK4g6aUujVTA	1	1	56	primarily/exclusively women	4	5	father	28	2.95	3.15	15	6	6.23076923076923	-1.53277852306626	8.54838709677419	8	5.33333333333333
150	R_1gCjeRKMBq2v4XA	1	1	21	primarily/exclusively women	1	7	father	42	4.4	3.0625	27	7.55	3.30769230769231	-1.22355243143862	4.93548387096774	7.83870967741935	6.45714285714286
151	R_1JVFZJN4ZcPx5Mr	1	1	58	primarily/exclusively women	3	6	father	33	3.3	3.8	14	6.75	4.46153846153846	-1.86691648275109	7.06451612903226	8.64516129032258	5.88888888888889
152	R_2QYgTtrmVue287G	1	1	43	primarily/exclusively women	1	6	father	28	2.05882352941176	3.05882352941176	23	5.9	7	-1.37094374989879	7.625	8.84375	5.05405405405405
153	R_2aPLiWhnSe8Kdso	1	1	31	primarily/exclusively women	1	7	father	38	4.42105263157895	4.88888888888889	16	5.9	2.53846153846154	-1.04453369990107	7.7	8.16666666666667	4.97297297297297
154	R_2S9cTubjgCVRmN2	1	1	32	primarily/exclusively women	1	4	father	36	4.5	3.8	25	7.9	7.38461538461539	-1.67220505935812	6.19444444444444	7.30555555555556	7.11428571428571
155	R_2tm0CgFMJ9Uz8ku	1	1	30	primarily/exclusively women	2	4	father	32	3.3	3.6	23	5.7	5.61538461538461	-1.34612753807413	7.53125	6.75	4.8
156	R_3G26xCHjybg9awk	1	1	39	primarily/exclusively women	1	6	father	33	3.84210526315789	3.84210526315789	27	6.95	4.84615384615385	-1.06036552824679	6.58064516129032	8.87096774193548	5.43333333333333
157	R_1pQBhn8OHXxopsB	1	1	55	primarily/exclusively women	2	6	father	39	3.63157894736842	3.47368421052632	24	7.15	5.46153846153846	-1.73727782400316	8	8	4.92105263157895
158	R_1CJEfDBxrDj6AvI	1	1	59	primarily/exclusively women	2	3	father	37	2.73684210526316	3.15789473684211	19	6.1	2.69230769230769	-1.77478065150779	7.23333333333333	7.8	7.69444444444444
159	R_2Vf2QXO1KeUpoOG	1	1	38	primarily/exclusively women	2	8	father	40	3.25	3.1	32	8.4	6.92307692307692	-1.34064016968494	8.03030303030303	8.33333333333333	5.02777777777778
160	R_1ISjOlNg6wACOwY	1	1	66	primarily/exclusively women	3	5	father	37	2.4	2.95	21	6.1	4.07692307692308	-0.841961555750653	8.03225806451613	8.64516129032258	4.91666666666667
161	R_VKMbixZz0GcXUe5	1	1	36	primarily/exclusively women	1	5	father	29	3.70588235294118	3.11764705882353	18	6.25	3.61538461538462	-0.987685275719458	7.81081081081081	8.13513513513514	4.6
162	R_3lyR8V2BcULlu3o	1	1	50	primarily/exclusively women	2	7	father	38	4.6	3.4	16	7.7	2.53846153846154	-1.15366285373181	7.8125	7.25	6.30555555555556
163	R_1QxCNfk6cJqe7X3	1	1	43	primarily/exclusively women	2	4	father	33	3.3	3.3	15	6.15	6.07692307692308	-1.30425557446157	7.08823529411765	7.61764705882353	6.08333333333333
164	R_10Md0hMIehkkQDy	1	1	35	primarily/exclusively women	0	8	nonfather	31	4.2	5	26	7.55	4.23076923076923	-1.21726907072508	5.1025641025641	8.56410256410256	6.35294117647059
165	R_1puQKvJIsFfiwd3	1	1	40	primarily/exclusively women	2	7	father	40	4.11111111111111	3.72222222222222	36	8	7.07692307692308	-1.56955502521577	7.5	7.5625	5.17142857142857
166	R_2VkHTkoivzGTYGW	1	1	41	primarily/exclusively women	3	7	father	37	3.94444444444444	3.83333333333333	15	7.2	2.23076923076923	-1.87586662250477	7.35483870967742	7.61290322580645	5.57142857142857
167	R_3qDbPQuESMMZmm8	1	1	38	primarily/exclusively women	1	7	father	38	3.42105263157895	4.27777777777778	21	6.8	2.76923076923077	-1.12463796680634	6.91176470588235	8.38235294117647	4.75
168	R_3FVAsHoivw4hQkb	1	1	55	primarily/exclusively women	3	6	father	26	2.9	2.9	20	5.65	2.23076923076923	-1.6752120887082	7.5	7.71875	5.96969696969697
169	R_NXcqAkFwA2hgtI5	1	1	33	primarily/exclusively women	1	3	father	36	4.57894736842105	3.36842105263158	16	7.35	2.23076923076923	-1.13256588041397	6.67567567567568	7.24324324324324	5.34285714285714
170	R_1MS3Ahq7CnTAhyq	1	1	38	primarily/exclusively women	2	7	father	39	4	3.15789473684211	33	6.3	6.07692307692308	-1.76233508622228	7.90625	7.5	4.08108108108108
171	R_OPRjYJcF00w32Fj	1	1	36	primarily/exclusively women	1	6	father	32	4.55555555555556	3.5	26	6.85	4.38461538461539	-1.48891246137626	7.03030303030303	7.91176470588235	4.45454545454545
172	R_3PNacqrnU3xjUD7	1	1	51	primarily/exclusively women	2	6	father	41	3.94736842105263	3.42105263157895	15	7.55	1.92307692307692	-0.954835560015557	7.54054054054054	7.94594594594595	5.38709677419355
173	R_2qlzOxNBpxULT8q	1	1	44	primarily/exclusively women	3	7	father	38	4.25	3.75	42	8.15	5.15384615384615	-2.02804073031167	7.59375	8.09375	3.97297297297297
174	R_2wzPjxYVzjQ5fqe	1	1	36	primarily/exclusively women	3	6	father	32	4.1	3.25	13	8.1	3.38461538461538	-1.47882983661498	7.48387096774194	7.16129032258065	4.86666666666667
175	R_22rFhR2xdYvO6wC	1	1	44	primarily/exclusively women	1	7	father	41	4.15789473684211	3	13	7.5	2.30769230769231	-1.29728624017384	7.62162162162162	7.51351351351351	4.67647058823529
176	R_3IcnLvE58mLYvZg	1	1	37	primarily/exclusively women	1	8	father	38	4.8	3.15	26	8.3	3.76923076923077	-1.21085676850936	7.70967741935484	8.32258064516129	5.38709677419355
177	R_rpSSoGRd9B0HndD	1	1	38	primarily/exclusively women	1	6	father	40	3.94736842105263	4.26315789473684	24	8	5.61538461538461	-1.30104030578554	6.84210526315789	7.81578947368421	5.3030303030303
178	R_1jfBsjfcsCHe9Ah	1	1	28	primarily/exclusively women	1	8	father	39	4.95	4.95	50	8.95	7.15384615384615	-1.81583993579354	5.25806451612903	6.41935483870968	5.81578947368421
179	R_ysQNb8McuDRfHX3	1	1	27	primarily/exclusively women	1	6	father	26	1.9	2.2	15	4.05	1.61538461538462	-1.39973042564353	6.1	6.3	4.38709677419355
180	R_322B2Dfnh6nCDZt	1	1	30	men/women equally	0	10	nonfather	41	4	4.16666666666667	44	8.15	7	-1.74661972668635	5.7	7.43333333333333	6
181	R_1IGwR00bcXf9kbD	1	1	33	primarily/exclusively women	1	4	father	28	3.25	3	29	6.6	6.38461538461539	-1.18297209373828	7.84375	6.84375	4.11428571428571
182	R_27CNqowRrwM1ouS	1	1	32	primarily/exclusively women	1	4	father	39	3.2	3.85	16	5.95	2.92307692307692	-1.41105621786732	5.91891891891892	7.83783783783784	4.58823529411765
183	R_Wqkn5rg4nRXbgjv	1	1	44	men/women equally	1	6	father	41	4.1	3.95	26	8.45	3.76923076923077	-2.03087014133075	7.94594594594595	8.91891891891892	3.57575757575758
184	R_2uOhxnYycu3HnJH	1	1	29	primarily/exclusively women	2	5	father	40	4.05	3.36842105263158	17	7.35	2.69230769230769	-2.04701955922863	6.21875	7.28125	5.38888888888889
185	R_1ND2UsiqYumtiSD	1	1	47	primarily/exclusively women	2	7	father	37	3.55	3.45	21	7.25	3.23076923076923	-1.78638371934425	6.58823529411765	8	5.78947368421053
186	R_3fekhegTNfoYscW	1	1	19	primarily/exclusively women	1	5	father	40	3.75	3.2	25	7.2	4.30769230769231	-2.15106517895208	6.41935483870968	4.38709677419355	5.02777777777778
187	R_337ooQlCfqxdvo1	1	1	61	primarily/exclusively women	2	9	father	27	3.4	3.45	19	6.45	4.07692307692308	-1.46260700323543	7.97142857142857	8.37142857142857	5.85294117647059
188	R_ylS3xGCKX194LzH	1	1	64	primarily/exclusively women	4	5	father	32	2.88888888888889	3.44444444444444	28	6.5	4.69230769230769	-1.4423542775835	7.74358974358974	8.58974358974359	5.32352941176471
189	R_1Ol8m70iFd46rYr	1	1	29	primarily/exclusively women	2	4	father	29	3.11111111111111	4	33	6.65	5.23076923076923	-1.66162187939553	7.71875	6.03125	3.82352941176471
190	R_23a5OLTErLBU48S	1	1	42	primarily/exclusively women	1	7	father	32	4.3	4.5	37	6.05	5.53846153846154	-1.30509125796616	5.96666666666667	7.33333333333333	6.94117647058824
191	R_7VETfR4ZMRkmhUJ	1	1	36	primarily/exclusively women	2	6	father	33	4.22222222222222	4.31578947368421	23	6.4	5.23076923076923	-1.44201241385844	7.56666666666667	6.76666666666667	4.38709677419355
192	R_2eRySup2YwT9I2x	1	1	41	primarily/exclusively women	1	7	father	38	4.72222222222222	2.72222222222222	22	6.85	3.53846153846154	-1.28478899138597	7.64516129032258	7.74193548387097	5.45714285714286
193	R_3ET5nE2ilYADx3B	1	1	39	primarily/exclusively women	1	7	father	38	3.63157894736842	4.36842105263158	27	7.35	2.92307692307692	-1.77485957608322	7.09677419354839	7.96774193548387	5.47222222222222
194	R_2v0rZexj3toUi66	1	1	36	primarily/exclusively women	1	4	father	36	4	3.27777777777778	14	6.9	2.61538461538462	-1.18836960318734	6.54838709677419	7.58064516129032	7
195	R_3Dbb47EZfkaZYdF	1	1	48	primarily/exclusively women	3	3	father	31	3.31578947368421	2.94736842105263	27	6.1	5.53846153846154	-1.06516588708298	8.75	8.5625	4.32258064516129
196	R_27VbyqfHH8papWh	1	1	54	primarily/exclusively women	2	6	father	35	4.05	4.1	35	7.15	6.61538461538461	-1.79595030488294	4.51282051282051	7.02564102564103	5.71875
197	R_2fjuN8DHY4UXVpK	1	1	37	primarily/exclusively women	3	5	father	37	4.2	3	18	6.9	6.07692307692308	-1.22308471781459	6.15625	8.53125	6.05405405405405
198	R_3q8vN1dj88o5JAV	1	1	35	primarily/exclusively women	1	4	father	40	4.85	3	23	8.1	1.61538461538462	-0.7503496430772	7.34285714285714	6.97142857142857	3.42857142857143
199	R_25FoXyDABOCeuEa	1	1	55	primarily/exclusively women	1	9	father	40	3.38888888888889	4.11111111111111	25	6.9	2.92307692307692	-0.769644871420461	7.02941176470588	8.29411764705882	4.54545454545455
200	R_vjDGeaOS34mmtt7	1	1	42	primarily/exclusively women	1	8	father	39	4.85	3	19	7.65	4.15384615384615	-1.79232227870963	7.63888888888889	8.41666666666667	4.27777777777778
201	R_3mh0LTTJevaecZm	1	1	45	primarily/exclusively women	1	5	father	39	3.75	3.35	28	7.05	5.30769230769231	-1.6419330023335	7.59375	8.28125	5.7
202	R_sbZQQGS5FWnYIUx	1	1	33	primarily/exclusively women	1	5	father	26	2.8	3.7	27	4.55	8.23076923076923	-1.82875691986022	5.38888888888889	6.13888888888889	6.15151515151515
203	R_T7Oj2nyQIvqX7e9	1	1	19	primarily/exclusively women	1	8	father	36	4.1	4.65	31	5.95	6.30769230769231	-1.7690828815258	6.17948717948718	5.92307692307692	5.22857142857143
204	R_sTLzVmywPbji3mh	1	1	56	primarily/exclusively women	2	5	father	40	4.5	3.45	20	8.2	4	-0.527218640230349	7.6	8.43333333333333	5.59375
205	R_3MsQuo0kacsFaGR	1	1	50	primarily/exclusively women	3	3	father	33	3.63157894736842	3.36842105263158	13	6.05	3.30769230769231	-1.80116643141181	7.90322580645161	8.16129032258065	4.26470588235294
206	R_2DTWAiBhlrDxaGD	1	1	53	primarily/exclusively women	2	5	father	41	4	3.3	10	8	2.61538461538462	-1.24102373011719	7.87096774193548	7.93548387096774	5.18918918918919
207	R_26r5Z5K8N3AQgE1	1	1	52	primarily/exclusively women	5	5	father	43	4.95	4.95	27	8.05	4.30769230769231	-1.38651286541155	8.175	7.8	4.57575757575758
208	R_xENLtXtMvYDT6ut	1	1	28	primarily/exclusively women	1	10	father	40	3.55	3.75	45	7.9	8.53846153846154	-1.95946719345074	7.4	4.975	4.24242424242424
209	R_1ifAFK8Fn3zutYv	1	1	25	primarily/exclusively women	1	4	father	34	3.4	3.8	23	6.9	4.07692307692308	-1.79178454464194	6.61290322580645	6.12903225806452	5.88571428571429
210	R_2Y5uiemOrmoZKDD	1	1	57	primarily/exclusively women	3	6	father	39	4.05	3.45	22	7.15	2.30769230769231	-0.127962247105791	7.93548387096774	8.58064516129032	3.83333333333333
211	R_3ixps7vHUcXWM5z	1	1	36	primarily/exclusively women	2	4	father	36	3.57894736842105	3.52631578947368	19	6.1	3.07692307692308	-1.95726667410012	6.375	7.78125	5.27027027027027
212	R_2B5lS59GC4fqdhZ	1	1	35	primarily/exclusively women	1	5	father	37	3.7	3.9	17	6.9	2.92307692307692	-1.99350920642854	6.34285714285714	6.74285714285714	6.40540540540541
213	R_TekZeIun3dRiyTT	1	1	51	primarily/exclusively women	0	6	nonfather	33	3.17647058823529	3.76470588235294	17	7.8	2.61538461538462	-1.22067540100731	8.92105263157895	8.63157894736842	3.63636363636364
214	R_3UA4NmFXNfhO8Jb	1	1	40	primarily/exclusively women	1	6	father	28	3.1	4.45	19	7.45	4.76923076923077	-1.40440816396391	5.2	8.1	6.33333333333333
215	R_2BxS5hCK9AIH6HK	1	1	37	primarily/exclusively women	2	7	father	42	4.22222222222222	3.5	17	7.9	4.53846153846154	-1.33989878509119	7.28125	8.1875	6.05555555555556
216	R_1QMa2AHYKi09nn3	1	1	68	primarily/exclusively women	4	7	father	36	3.8	3.5	18	6.95	2.84615384615385	-1.51289576685417	7.54545454545455	7.39393939393939	7.16216216216216
217	R_24nFVLOlPqChasF	1	1	33	primarily/exclusively women	1	3	father	42	4.8	3.75	12	6.8	1.23076923076923	-1.10401181835389	6.61111111111111	7.33333333333333	5.11764705882353
218	R_3n1Nq4qW2XvshgF	1	1	27	primarily/exclusively women	1	7	father	43	4.45	4.35	35	8.25	5.92307692307692	-1.38113343638983	7.3	8.6	5.28571428571429
219	R_vJFZuQAtoub8FHP	1	1	44	primarily/exclusively women	1	8	father	39	4.15	3.55	16	7.3	1.23076923076923	-1.63147568488954	7.54838709677419	8.35483870967742	4.72727272727273
220	R_3kLMfqMIp7FuG3Y	1	1	26	primarily/exclusively women	0	6	nonfather	31	3.65	3.5	24	6.45	4.61538461538461	-1.77145970014418	6.5625	6.625	4.03225806451613
221	R_1CkdMjq0q3XEZf5	1	1	40	primarily/exclusively women	1	6	father	39	3.75	4.05882352941176	13	5.7	3.46153846153846	-1.94306446191961	7.90625	7.1875	4.8
222	R_PFX3ARFd4HMMjex	1	1	38	primarily/exclusively women	3	6	father	43	4.8	4.8	26	9	5.76923076923077	-1.59279667691721	5.94444444444444	7.16666666666667	7.19354838709677
223	R_2TZ5zzjTnrKgAqn	1	1	38	primarily/exclusively women	3	8	father	41	3.8	3.25	19	7.05	3.23076923076923	-1.0318639084482	7.19354838709677	8.03225806451613	5.72222222222222
224	R_1rvLtfPiTj7SM5B	1	1	52	primarily/exclusively women	1	7	father	32	3.25	3.15	18	6.1	4.07692307692308	-1.36319396129277	8.03333333333333	7.23333333333333	5.72972972972973
225	R_2Eyglyc0kfK7Bns	1	1	56	primarily/exclusively women	1	8	father	34	3.15	3.65	27	7.85	4.07692307692308	-1.35084844447511	8.5	8.3125	5.61111111111111
226	R_32Sho9YL2YjlE5Q	1	1	31	primarily/exclusively women	1	6	father	32	3.75	3.7	30	6.1	6.30769230769231	-1.07190555913558	6.86486486486486	7.43243243243243	5.75757575757576
227	R_3PbZOHJaUO5PKMp	1	1	39	primarily/exclusively women	1	6	father	40	4	3.33333333333333	11	7.55	3.07692307692308	-1.74477229284249	7.84210526315789	6.78947368421053	4.02857142857143
228	R_3iWjqI9tWmKDU7I	1	1	39	primarily/exclusively women	2	6	father	36	3.94736842105263	3.94736842105263	22	6.4	3.07692307692308	-1.1537406980435	5.75	7.875	5.97142857142857
229	R_3MtD1tT1qAGfSwc	1	1	37	primarily/exclusively women	2	8	father	44	4.3	3.4	14	7.6	2	-0.702895604823929	7.75	8.75	5.68571428571429
230	R_3DvzrIqJN2TMZd4	1	1	26	primarily/exclusively women	3	8	father	43	4.95	3.35	29	8.6	1.76923076923077	-1.57135569153049	7.0625	8.90625	3.38888888888889
231	R_0pp132yJ6bOUtoJ	1	1	59	primarily/exclusively women	3	6	father	40	4.68421052631579	3.21052631578947	18	7.5	2.46153846153846	-1.23191453308496	7.9	8.3	5.73529411764706
232	R_1NkceXoECsQwSyx	1	1	44	primarily/exclusively women	1	7	father	41	4.2	3.4	21	8.1	3.61538461538462	-1.67360027823676	7.85294117647059	5.61764705882353	3.91176470588235
233	R_2YxIfOpy8DuVyke	1	1	21	primarily/exclusively women	1	7	father	40	4.25	3.5625	22	7.7	2.38461538461538	-1.73498939657595	7.12903225806452	5.16129032258065	4.96666666666667
234	R_AbbPgBfUyEh4qHL	1	1	52	primarily/exclusively women	3	5	father	28	3.3	3.75	20	6.55	4.92307692307692	-0.929854931075281	7.52777777777778	8.47222222222222	4.875
235	R_DT848wxCIJ54leF	1	1	30	primarily/exclusively women	1	6	father	41	5	3.16666666666667	19	8.35	2.23076923076923	-1.41261566052811	6.66666666666667	7.43333333333333	6.18181818181818
236	R_2ZVQyxVfUJyqr8P	1	1	37	primarily/exclusively women	2	6	father	34	3.9	3.55	36	6.85	7.84615384615385	-1.1487267870217	7.18181818181818	8.15151515151515	5.82352941176471
237	R_wKM9vebfnBzFKdb	1	1	32	primarily/exclusively women	1	6	father	44	5	4.84210526315789	16	8.65	2.92307692307692	-1.5083685196943	7.05263157894737	7.97368421052632	6.24242424242424
238	R_2PuiBJsiA6xvnnT	1	1	41	primarily/exclusively women	3	6	father	40	4.5	3	26	7.05	5	-0.658012045647064	7.87878787878788	8.75757575757576	5.62857142857143
239	R_1Qn2vdNIVnnB8WB	1	1	39	primarily/exclusively women	1	5	father	34	4.35	3.1	17	6.15	3.84615384615385	-1.18082824073548	6.72727272727273	6.36363636363636	5.91666666666667
240	R_3JpUCIceWhSxkRI	1	1	37	primarily/exclusively women	2	7	father	43	4.2	3.3	14	8.05	2.15384615384615	-1.71042851179804	5.7741935483871	7.80645161290323	7.13888888888889
241	R_UQ4oL6wIT0pW6bL	1	1	34	primarily/exclusively women	1	4	father	39	4.95	3	29	7	5.07692307692308	-1.18787136189092	8.1	7.3	4.91176470588235
242	R_1jPyusVrL2qUK2D	1	1	31	primarily/exclusively women	1	6	father	40	3.7	3.45	38	7.65	8.15384615384615	-1.81839811179227	6.80645161290323	7.16129032258065	5.23684210526316
243	R_qU80mIehYe6NeM1	1	1	43	primarily/exclusively women	2	7	father	41	4.15	3.95	32	7.9	5.46153846153846	-1.69264666286199	6.05128205128205	7.61538461538461	5.90625
244	R_1gvFhEl7N5aOWCN	1	1	31	primarily/exclusively women	2	6	father	37	3.95	4.95	20	7.35	3.84615384615385	-1.67471402912024	6.57575757575758	7.18181818181818	5.85714285714286
245	R_YYpfuQKmfwrSQAF	1	1	36	primarily/exclusively women	1	6	father	33	3.65	3.55	23	7.05	2.53846153846154	-1.26997623536089	6.66666666666667	7	6.62857142857143
246	R_29s5Px1esnssnQK	1	1	40	primarily/exclusively women	3	6	father	40	4.2	3.65	23	8	5.23076923076923	-0.349933711318774	5.26315789473684	7.92105263157895	6.76666666666667
247	R_1LSAusPvcooCvmM	1	1	23	primarily/exclusively women	1	6	father	37	2.75	4.05	23	7.15	4	-1.673879980295	7.33333333333333	7.8	5.36111111111111
248	R_3ESWP75EEuvLtT7	1	1	27	primarily/exclusively women	1	8	father	42	5	3.25	26	8.65	1.84615384615385	-1.35102431403172	6.81818181818182	4.12121212121212	5.16216216216216
249	R_2q7qAp3kyv1UQ7s	1	1	44	primarily/exclusively women	2	8	father	40	4.5	3.3	25	7.75	4.23076923076923	-1.46120833470793	7.0625	8.15625	6.36111111111111
250	R_DHSCjGku0cRdgQN	1	1	32	primarily/exclusively women	1	7	father	42	4.88235294117647	3.23529411764706	30	6.9	6	-1.73304389252766	6.65714285714286	7.57142857142857	4.29411764705882
251	R_6lldOeOn5cKunIZ	1	1	69	primarily/exclusively women	2	5	father	41	2.8	3.1	19	7.95	3.69230769230769	-1.32595922922614	8.06666666666667	7	6.80555555555556
252	R_3kOehDRdbp5ER25	1	1	43	primarily/exclusively women	2	6	father	32	3.05263157894737	3.78947368421053	20	6.1	9	-1.43183891241254	8.75	6.6875	5.03333333333333
253	R_2zxcpci8aPzj4PO	1	1	37	primarily/exclusively women	2	7	father	41	4.26315789473684	4.21052631578947	36	5.45	5.61538461538461	-2.0049753358748	8.2	8.73333333333333	5.85714285714286
254	R_z0wAeemZ2O41mtr	1	1	26	primarily/exclusively women	1	6	father	41	4.65	4.7	23	8.25	5.76923076923077	-1.75882987044578	6.87878787878788	8.24242424242424	6.03225806451613
255	R_1RfcDAPgWbCtkTT	1	1	47	primarily/exclusively women	2	6	father	31	4.6	2.75	22	7.85	1.84615384615385	-1.45236706040323	8.48387096774194	8.03225806451613	4.91891891891892
256	R_2UaA1QYOdcKrFxr	1	1	30	primarily/exclusively women	2	6	father	40	4.2	3.65	17	7.55	1.92307692307692	-1.55558906280663	8.15151515151515	7.78787878787879	4.51351351351351
257	R_3nBkBKGkEhVL7nh	1	1	65	primarily/exclusively women	2	6	father	42	4.45	4.4	27	7.95	4.30769230769231	-0.55808148024585	8.33333333333333	8.33333333333333	6.15151515151515
258	R_1OQ5yt2bftWxSPr	1	1	66	primarily/exclusively women	3	6	father	33	3.25	3.55	18	7.2	2.53846153846154	-0.300607881934549	8.03225806451613	7.67741935483871	4.37142857142857
259	R_ZrDfznFMKBRYeAN	1	1	30	primarily/exclusively women	1	7	father	44	4.94736842105263	2.89473684210526	21	7.3	5.46153846153846	-1.36480318974773	6.12820512820513	8.02564102564103	5.17647058823529
